# Supplementary material for: Phenome-Wide Association Study of Latent Autoimmune Diabetes from a Southern Mexican Population Implicates rs7305229 with Plasmatic Anti-Glutamic Acid Decarboxylase Autoantibody (GADA) Levels
Source: Int J Mol Sci. 2024 Sep 21;25(18):10154. doi: 10.3390/ijms251810154 (PMC11432505; doi:10.3390/ijms251810154)
Supplement: Supplementary file 1 [file ijms-25-10154-s001.zip › Supplementary Table S2.xlsx]

## Sheet: Hoja1
atlas ID	PMID	Year	Domain	Trait	P-value	N	EA	NEA
3270	31427789	2019	Metabolic	Comparative body size at age 10	3.693e-48	379749	T	C
4074	30239722	2018	Metabolic	Body Mass Index	3.956e-38	806834	T	C
3436	31427789	2019	Metabolic	Weight	1.662e-25	385473	T	C
3440	31427789	2019	Metabolic	Impedance measures - Weight	2.734e-25	379840	T	C
3435	31427789	2019	Metabolic	Body Mass Index	4.999e-25	385336	T	C
3445	31427789	2019	Metabolic	Impedance measures - Body Mass Index (BMI)	1.401e-24	379831	T	C
3465	31427789	2019	Metabolic	Impedance measures - Arm fat mass (left)	5.298e-24	379663	T	C
3461	31427789	2019	Metabolic	Impedance measures - Arm fat mass (right)	1.203e-23	379725	T	C
3442	31427789	2019	Metabolic	Impedance measures - Whole body fat mass	1.874e-23	379203	T	C
3458	31427789	2019	Metabolic	Impedance measures - Leg fat-free mass (left)	6.155e-23	379766	T	C
3459	31427789	2019	Metabolic	Impedance measures - Leg predicted mass (left)	7.541e-23	379761	T	C
3469	31427789	2019	Metabolic	Impedance measures - Trunk fat mass	1.251e-22	379578	T	C
3457	31427789	2019	Metabolic	Impedance measures - Leg fat mass (left)	4.68e-22	379783	T	C
3453	31427789	2019	Metabolic	Impedance measures - Leg fat mass (right)	1.221e-21	379802	T	C
3455	31427789	2019	Metabolic	Impedance measures - Leg predicted mass (right)	1.468e-21	379793	T	C
3454	31427789	2019	Metabolic	Impedance measures - Leg fat-free mass (right)	1.726e-21	379793	T	C
3464	31427789	2019	Metabolic	Impedance measures - Arm fat percentage (left)	9.349e-21	379699	T	C
3446	31427789	2019	Metabolic	Impedance measures - Basal metabolic rate	7.461e-20	379821	T	C
4075	30239722	2018	Metabolic	Body Mass Index (male)	1.034e-19	374756	T	C
4076	30239722	2018	Metabolic	Body Mass Index (female)	1.871e-19	434794	T	C
3186	31427789	2019	Metabolic	Hip circumference	2.621e-19	385887	T	C
3460	31427789	2019	Metabolic	Impedance measures - Arm fat percentage (right)	5.746e-19	379752	T	C
3185	31427789	2019	Metabolic	Waist circumference	2.864e-18	385932	T	C
3441	31427789	2019	Metabolic	Impedance measures - Body fat percentage	6.917e-18	379615	T	C
3468	31427789	2019	Metabolic	Impedance measures - Trunk fat percentage	2.236e-17	379600	T	C
3444	31427789	2019	Metabolic	Impedance measures - Whole body water mass	3.028e-17	379835	T	C
3443	31427789	2019	Metabolic	Impedance measures - Whole body fat-free mass	4.106e-17	379804	T	C
3463	31427789	2019	Metabolic	Impedance measures - Arm predicted mass (right)	1.096e-15	379716	T	C
3448	31427789	2019	Metabolic	Impedance measures - Impedance of leg (right)	1.137e-15	379813	C	T
3449	31427789	2019	Metabolic	Impedance measures - Impedance of leg (left)	1.97e-15	379807	C	T
3466	31427789	2019	Metabolic	Impedance measures - Arm fat-free mass (left)	4.503e-15	379653	T	C
3462	31427789	2019	Metabolic	Impedance measures - Arm fat-free mass (right)	5.337e-15	379723	T	C
3467	31427789	2019	Metabolic	Impedance measures - Arm predicted mass (left)	5.677e-15	379638	T	C
4166	30108127	2018	Metabolic	Body Mass Index	2.4e-14	334487	T	C
3456	31427789	2019	Metabolic	Impedance measures - Leg fat percentage (left)	6.726e-14	379786	T	C
63	28436984	2017	Reproduction	Age at menarche	9.45e-14	252514	C	T
3452	31427789	2019	Metabolic	Impedance measures - Leg fat percentage (right)	4.095e-13	379806	T	C
3470	31427789	2019	Metabolic	Impedance measures - Trunk fat-free mass	3.791e-12	379507	T	C
3471	31427789	2019	Metabolic	Impedance measures - Trunk predicted mass	6.996e-12	379469	T	C
4302	30664634	2019	Metabolic	Arms-arm fat ratio (female)	3.82e-11	195068	T	C
3447	31427789	2019	Metabolic	Impedance measures - Impedance of whole body	6.865e-11	379792	C	T
4077	30239722	2018	Metabolic	Waist-hip ratio	2.203e-08	697734	T	C
3254	31427789	2019	Nutritional	Salt added to food	3.872e-08	386322	C	T
4175	30048462	2018	Skeletal	Heel bone mineral density	3.9e-08	394929	T	C
4069	BioRxiv: https://doi.org/10.1101/261081	2018	Psychiatric	Drinks per week	2.732e-07	414343	C	T
4328	30598549	2018	Skeletal	Estimated bone mineral density from heel ultrasounds	4e-07	426824	T	C
3979	28869591	2017	Skeletal	Estimated BMD	1.2e-06	142487	T	C
3271	31427789	2019	Skeletal	Comparative height size at age 10	1.825e-06	380167	T	C
4317	30643251	2019	Psychiatric	Drinks per day	2.29e-06	537349	C	T
3339	31427789	2019	Reproduction	Age when periods started (menarche) (female)	2.576e-06	202636	C	T
3246	31427789	2019	Nutritional	Processed meat intake	7.047e-06	385801	C	T
3450	31427789	2019	Metabolic	Impedance measures - Impedance of arm (right)	1.31e-05	379786	C	T
4085	30297969	2018	Endocrine	Type 2 Diabetes	1.7e-05	898130	T	C
3451	31427789	2019	Metabolic	Impedance measures - Impedance of arm (left)	2.452e-05	379803	C	T
3261	31427789	2019	Psychiatric	Alcohol intake frequency	2.704e-05	386082	C	T
4078	30239722	2018	Metabolic	Waist-hip ratio (male)	3.175e-05	316772	T	C
4298	30677029	2019	Metabolic	Thin vs extreme obese	3.184e-05	2927	T	C
3858	27863252	2016	Immunological	Neutrophil percentage of granulocytes (two-way meta)	7.78021e-05	131660	T	C
4482	31676860	2019	Neurological	Right inferior temporal	9.534e-05	19629	T	C
3840	27863252	2016	Immunological	Eosinophil percentage of granulocytes (two-way meta)	9.66183e-05	131525	C	T
4583	31676860	2019	Neurological	Right inferior temporal	0.0001029	21821	T	C
4304	30664634	2019	Metabolic	Legs-leg fat ratio (female)	0.0001081	195068	C	T
3894	27863252	2016	Immunological	Neutrophil percentage of granulocytes (three-way meta)	0.0001087	170672	T	C
3264	31427789	2019	Psychiatric	Average weekly beer plus cider intake	0.0001291	274556	C	T
3876	27863252	2016	Immunological	Eosinophil percentage of granulocytes (three-way meta)	0.0001412	170536	C	T
4079	30239722	2018	Metabolic	Waist-hip ratio (female)	0.000174	381152	T	C
3878	27863252	2016	Immunological	Granulocyte percentage of myeloid white cells (three-way meta)	0.0001775	169545	T	C
3590	31427789	2019	Activities	Medication for cholesterol, blood pressure or diabetes: Cholesterol lowering medication	0.0001812	176050	T	C
4045	30054458	2018	Endocrine	Type 2 Diabetes	0.0001996	659256	T	C
3890	27863252	2016	Immunological	Monocyte percentage of white cells (three-way meta)	0.0002031	170494	C	T
4297	30677029	2019	Metabolic	Extreme obesity (childhood)	0.0002077	7916	T	C
3839	27863252	2016	Immunological	Eosinophil percentage of white cells (two-way meta)	0.000207813	132052	C	T
3875	27863252	2016	Immunological	Eosinophil percentage of white cells (three-way meta)	0.0002439	172378	C	T
4201	31217584	2019	Metabolic	Body Mass Index	0.000286724	49335	T	C
3873	27863252	2016	Immunological	Sum eosinophil basophil count (three-way meta)	0.0003721	171771	C	T
4172	29970889	2018	Social Interactions	Social support - Leisure/social activities: Pub or social club	0.00039	452302	C	T
3874	27863252	2016	Immunological	Eosinophil count (three-way meta)	0.0004615	172275	C	T
3417	31427789	2019	Psychiatric	Neuroticism score	0.0004685	312740	T	C
3854	27863252	2016	Immunological	Monocyte percentage of white cells (two-way meta)	0.00050964	131305	C	T
3577	31427789	2019	Social Interactions	Social support - Leisure/social activities: Pub or social club	0.0005101	385280	C	T
4344	30531941	2018	Psychiatric	Sleep sedentary (conditioning sex and BMI)	0.00054	91105	C	T
4614	31676860	2019	Neurological	CSF	0.0005409	21821	T	C
3837	27863252	2016	Immunological	Sum eosinophil basophil count (two-way meta)	0.000650346	131557	C	T
3485	31427789	2019	Nutritional	Bread type: White	0.0006664	372617	C	T
3842	27863252	2016	Immunological	Granulocyte percentage of myeloid white cells (two-way meta)	0.000682832	130543	T	C
3838	27863252	2016	Immunological	Eosinophil count (two-way meta)	0.00069188	131999	C	T
3480	31427789	2019	Nutritional	Milk type used: Full cream	0.0007918	373135	C	T
3387	31427789	2019	Activities	Health satisfaction	0.0008119	128745	C	T
4170	29970889	2018	Psychiatric	Loneliness (MTAG)	0.00083794	487647	T	C
3797	29942085	2018	Psychiatric	Depressive affect subcluster	0.0008525	357957	T	C
3687	31427789	2019	Metabolic	Diagnoses - secondary ICD10: E66 Overweight and obesity	0.0009009	244890	T	C
4284	30804560	2019	Respiratory	FEV1/FVC ratio	0.00103	321047	T	C
3258	31427789	2019	Nutritional	Water intake	0.001077	357000	T	C
3210	31427789	2019	Activities	Usual walking pace	0.00108	384081	C	T
3990	29500382	2018	Psychiatric	Neuroticism sum score	0.001173	380506	T	C
4309	30664745	2019	Skeletal	Osteoarthritis of hip	0.001201	393873	T	C
4171	29970889	2018	Psychiatric	Loneliness	0.0014	445024	T	C
3795	29942085	2018	Psychiatric	Neuroticism	0.001642	390278	NA	NA
4217	31015401	2019	Environmental	Drugs used in diabetes	0.0017	305913	T	C
4513	31676860	2019	Neurological	CSF	0.001742	19629	T	C
3621	31427789	2019	Activities	Treatment/medication code: metformin	0.001744	280443	T	C
3294	31427789	2019	Psychiatric	Loneliness, isolation	0.002061	380317	T	C
4327	30643256	2019	Psychiatric	Well-being spectrum	0.00229875	2311184	C	T
3482	31427789	2019	Nutritional	Milk type used: Skimmed	0.002583	373135	T	C
4110	29403010	2018	Metabolic	Estimated glomerular filtration rate	0.002612	143658	C	T
3608	31427789	2019	Metabolic	Non-cancer illness code, self-reported: high cholesterol	0.002834	289307	T	C
4001	29500382	2018	Psychiatric	Loneliness, isolation (LONE)	0.003548	267190	T	C
3896	27863252	2016	Immunological	Neutrophil percentage of white cells (three-way meta)	0.003719	171542	T	C
3324	31427789	2019	Reproduction	Relative age of first facial hair (male)	0.0045	171805	C	T
3734	31427789	2019	Psychiatric	Depression - Duration of worst depression	0.004569	70731	T	C
3286	31427789	2019	Psychiatric	Irritability	0.004613	369232	T	C
4253	30952852	2019	Psychiatric	Sleep duration (mean)	0.0048	85449	T	C
3259	31427789	2019	Nutritional	Major dietary changes in the last 5 years	0.004805	385587	T	C
4566	31676860	2019	Neurological	Left posterior cingulate	0.004966	21821	T	C
3487	31427789	2019	Nutritional	Bread type: Wholemeal or wholegrain	0.005044	372617	T	C
3257	31427789	2019	Nutritional	Hot drink temperature	0.005432	382329	T	C
3991	29500382	2018	Psychiatric	Mood swings (MOOD)	0.005751	265382	T	C
4616	31676860	2019	Neurological	4th ventricle	0.005851	21821	T	C
3248	31427789	2019	Nutritional	Beef intake	0.005951	385050	C	T
3939	28892062	2017	Metabolic	Body Mass Index	0.006065	158284	C	T
3889	27863252	2016	Immunological	Monocyte count (three-way meta)	0.006247	170721	C	T
3328	31427789	2019	Endocrine	Diabetes (diagnosed by doctor)	0.006626	385420	T	C
3191	31427789	2019	Activities	Number of treatments/medications taken	0.00683	386581	T	C
3293	31427789	2019	Psychiatric	Suffer from 'nerves'	0.006981	372273	T	C
3860	27863252	2016	Immunological	Neutrophil percentage of white cells (two-way meta)	0.00702295	132352	T	C
1220	25607358	2015	Neurological	Mean Amygdala	0.007206	13171	C	T
4451	31676860	2019	Neurological	Left inferior temporal	0.007412	19629	T	C
878	27005778	2016	Metabolic	Histidine	0.007519	19244	T	C
3591	31427789	2019	Activities	Medication for cholesterol, blood pressure or diabetes: Blood pressure medication	0.007612	176050	T	C
3295	31427789	2019	Psychiatric	Guilty feelings	0.007763	376361	T	C
4733	BioRxiv: https://doi.org/10.1101/288641	2019	Neurological	Sagittal stratum mode of anisotropy	0.007868	17706	C	T
3914	28073927	2017	Ophthalmological	Disc area	0.008048	29811	C	T
3992	29500382	2018	Psychiatric	Miserableness (MIS)	0.008376	267050	T	C
1224	25607358	2015	Neurological	Mean Putamen	0.008384	13171	C	T
3862	27863252	2016	Immunological	Platelet distribution width (two-way meta)	0.00864621	127171	T	C
3285	31427789	2019	Psychiatric	Miserableness	0.008831	379907	T	C
4293	30718901	2019	Psychiatric	Depression	0.00914	500199	T	C
3284	31427789	2019	Psychiatric	Mood swings	0.009331	377179	T	C
4504	31676860	2019	Neurological	Right supramarginal	0.009701	19629	C	T
3993	29500382	2018	Psychiatric	Irritability (IRR)	0.01049	260369	T	C
3379	31427789	2019	Cardiovascular	Diastolic Blood Pressure (automated reading)	0.01052	361411	C	T
3272	31427789	2019	Cognitive	Handedness (chirality/laterality)	0.01073	386276	C	T
4000	29500382	2018	Psychiatric	Suffer from 'nerves' (SUF-NERV)	0.01091	262321	T	C
3363	31427789	2019	Reproduction	Age started hormone-replacement therapy (HRT) (female)	0.01093	72773	C	T
3325	31427789	2019	Reproduction	Relative age voice broke (male)	0.01113	164394	C	T
4424	30053915	2018	Immunological	Hepatitis B HBs antigen seropositivity	0.0111479	1000	C	T
3292	31427789	2019	Psychiatric	Worry too long after embarrassment	0.01139	370660	T	C
3308	31427789	2019	Mortality	Long-standing illness, disability or infirmity	0.01252	377498	T	C
4552	31676860	2019	Neurological	Left inferior temporal	0.01291	21821	T	C
4378	30940143	2019	Cardiovascular	High blood pressure	0.013	458554	T	C
4515	31676860	2019	Neurological	4th ventricle	0.01303	19629	T	C
3747	31427789	2019	Psychiatric	Happiness and subjective well-being - Belief that own life is meaningfull	0.01397	123818	C	T
4605	31676860	2019	Neurological	Right supramarginal	0.01414	21821	C	T
3995	29500382	2018	Psychiatric	Fed-up feelings (FED_UP)	0.01421	266208	T	C
4325	30643256	2019	Psychiatric	Neuroticism (MA GWAMA)	0.0144559	523783	T	C
3560	31427789	2019	Activities	Medication for pain relief, constipation, heartburn: Omeprazole (e.g. Zanprol)	0.01518	382089	T	C
3676	31427789	2019	Skeletal	Diagnoses - main ICD10: M16 Osteoarthritis of hip	0.01528	300791	T	C
4280	30804560	2019	Respiratory	FEV1/FVC ratio	0.0155	400102	T	C
3915	28073927	2017	Ophthalmological	Disc area	0.01576	22504	C	T
3642	31427789	2019	Environment	Illnesses of mother: Breast cancer	0.01605	367939	T	C
3197	31427789	2019	Environment	Length of working week for main job	0.01631	217750	C	T
3275	31427789	2019	Activities	Childhood sunburn occasions	0.01727	289412	T	C
4349	30586722	2018	Cardiovascular	Heart failure	0.017468	394156	T	C
3616	31427789	2019	Activities	Treatment/medication code: omeprazole	0.01762	280443	T	C
4002	29500382	2018	Psychiatric	Guilty feelings (GUILT)	0.01774	265139	T	C
4343	30531941	2018	Psychiatric	Sleep sedentary	0.018	91105	C	T
4087	29255261	2018	Psychiatric	Neuroticism	0.0187715	329821	T	C
3364	31427789	2019	Reproduction	Age last used hormone-replacement therapy (HRT) (female)	0.0188	60309	C	T
4495	31676860	2019	Neurological	Right postcentral	0.01903	19629	C	T
4321	30643256	2019	Psychiatric	Neuroticism (univariate)	0.0191897	523783	T	C
3501	31427789	2019	Dermatological	Male-specific factors - Hair/balding pattern: Pattern 2	0.01936	176380	C	T
4301	30664634	2019	Metabolic	Arms-arm fat ratio (male)	0.01949	167431	T	C
3999	29500382	2018	Psychiatric	Worry too long after embarrassment (WORR-EMB)	0.01953	261094	T	C
3551	31427789	2019	Cardiovascular	Vascular/heart problems diagnosed by doctor: High blood pressure	0.01963	385699	T	C
3488	31427789	2019	Nutritional	Cereal type: Bran cereal (e.g. All Bran, Branflakes)	0.01968	319477	T	C
4182	31217584	2019	Metabolic	Low cholesterol lipoprotein	0.0197857	32221	C	T
4224	31015401	2019	Environmental	Agents acting on the renin-angiotensin system	0.02	237530	T	C
212	28604731	2017	Neurological	Insomnia (female)	0.0204282	59367	T	C
3288	31427789	2019	Psychiatric	Fed-up feelings	0.02045	378357	T	C
3853	27863252	2016	Immunological	Monocyte count (two-way meta)	0.0204823	131544	C	T
4602	31676860	2019	Neurological	Right superior frontal	0.0206	21821	T	C
3207	31427789	2019	Activities	Duration of moderate activity	0.02066	287789	C	T
4322	30643256	2019	Psychiatric	Depressive symptoms (univariate)	0.0207371	1067913	T	C
4582	31676860	2019	Neurological	Right inferior parietal	0.02084	21821	T	C
4674	BioRxiv: https://doi.org/10.1101/288582	2019	Neurological	Cingulum (hippocampus) axial diusivities	0.02091	17706	T	C
3659	31427789	2019	Neoplasms	Cancer register - Type of cancer: ICD10: C50 Malignant neoplasm of breast	0.02114	54778	C	T
4161	30531953	2018	Neurological	Focal Epilepsy, lesion negative	0.022	26878	T	C
4269	30867560	2019	Psychiatric	Neuroticism general factor	0.0222229	270059	T	C
3380	31427789	2019	Cardiovascular	Systolic Blood Pressure (automated reading)	0.02358	361402	C	T
3672	31427789	2019	Gastrointestinal	Diagnoses - main ICD10: K52 Other and unsp noninfective gastroenteritis and colitis	0.02387	300791	T	C
4753	BioRxiv: https://doi.org/10.1101/288661	2019	Neurological	Superior fronto-occipital fasciculus radial diusivities	0.02398	17706	T	C
3307	31427789	2019	Activities	Overall health rating	0.02489	384850	C	T
4465	31676860	2019	Neurological	Left posterior cingulate	0.02554	19629	T	C
3686	31427789	2019	Endocrine	Diagnoses - secondary ICD10: E11 Type 2 diabetes mellitus	0.02563	244890	T	C
4268	29892015	2018	Cardiovascular	Atrial Fibrillation	0.02657	588190	T	C
4507	31676860	2019	Neurological	Cerebellar vermal lobules I V	0.02675	19629	C	T
3580	31427789	2019	Social Interactions	Social support - Leisure/social activities: Other group activity	0.02709	385280	T	C
3662	31427789	2019	Neoplasms	Cancer register - Behaviour of cancer tumour: Carcinoma in situ	0.02786	61314	C	T
4109	29403010	2018	Metabolic	Serum creatinine	0.02878	142097	T	C
3203	31427789	2019	Environment	Age completed full time education	0.02903	253580	T	C
3549	31427789	2019	Body Structures	Mouth/teeth dental problems: Dentures	0.02944	385026	C	T
3297	31427789	2019	Psychiatric	Frequency of depressed mood in last 2 weeks	0.03032	370017	T	C
4448	31676860	2019	Neurological	Left entorhinal	0.03069	19629	T	C
3484	31427789	2019	Nutritional	Spread type: Butter/spreadable butter	0.03079	344582	C	T
3205	31427789	2019	Activities	Duration of walks	0.03124	330974	C	T
3301	31427789	2019	Psychiatric	Seen doctor (GP) for nerves, anxiety, tension or depression	0.0324	383771	T	C
3940	28892062	2017	Metabolic	Body Mass Index (male)	0.03244	85894	C	T
209	28530673	2017	Cognitive	Intelligence	0.03362	78308	T	C
3332	31427789	2019	Activities	Taking other prescription medications	0.0338	385236	T	C
4338	30531941	2018	Psychiatric	Sleep durataion (conditioning sex and BMI)	0.034	91105	T	C
4671	BioRxiv: https://doi.org/10.1101/288579	2019	Neurological	Average across all tracts axial diusivities	0.03416	17706	T	C
3255	31427789	2019	Nutritional	Tea intake	0.03512	373481	C	T
3528	31427789	2019	Nutritional	Never eat eggs, dairy, wheat, sugar: Eggs or foods containing eggs	0.03549	384986	C	T
3728	31427789	2019	Psychiatric	Anxiety - Ever worried more than most people would in similar situation	0.03603	106215	T	C
3503	31427789	2019	Dermatological	Male-specific factors - Hair/balding pattern: Pattern 4	0.03641	176380	T	C
4698	BioRxiv: https://doi.org/10.1101/288606	2019	Neurological	External capsule mean diusivities	0.03713	17706	T	C
3685	31427789	2019	Endocrine	Diagnoses - secondary ICD10: E03 Other hypothyroidism	0.03859	244890	T	C
3604	31427789	2019	Psychiatric	Non-cancer illness code, self-reported: depression	0.03895	289307	T	C
4718	BioRxiv: https://doi.org/10.1101/288626	2019	Neurological	Cingulum (hippocampus) mode of anisotropy	0.03951	17706	T	C
3563	31427789	2019	Activities	Vitamin and mineral supplements: Vitamin C	0.03958	384452	C	T
4676	BioRxiv: https://doi.org/10.1101/288584	2019	Neurological	External capsule axial diusivities	0.03971	17706	T	C
3218	31427789	2019	Activities	Time spent outdoors in winter	0.03979	304316	C	T
4072	BioRxiv: https://doi.org/10.1101/261081	2018	Activities	First PC of the four riskly behaviours	0.0403	315894	C	T
3300	31427789	2019	Psychiatric	Frequency of tiredness / lethargy in last 2 weeks	0.04038	375053	T	C
3190	31427789	2019	Mortality	Number of self-reported non-cancer illnesses	0.04061	386581	T	C
3334	31427789	2019	Activities	Duration of heavy DIY	0.04086	153613	C	T
3496	31427789	2019	Dermatological	Hair colour (natural, before greying): Red	0.04147	385603	T	C
4286	30804560	2019	Respiratory	FEV1	0.0416	79055	T	C
4130	29403010	2018	Immunological	Neutrophil count	0.04172	62076	T	C
3519	31427789	2019	Environment	Current employment status: In paid employment or self-employed	0.04193	385138	C	T
4700	BioRxiv: https://doi.org/10.1101/288608	2019	Neurological	Fornix (cres) / Stria terminalis mean diusivities	0.04249	17706	T	C
4650	BioRxiv: https://doi.org/10.1101/288558	2019	Neurological	Body of corpus callosum fractional anisotropy	0.04311	17706	C	T
4481	31676860	2019	Neurological	Right inferior parietal	0.04382	19629	T	C
4549	31676860	2019	Neurological	Left entorhinal	0.04394	21821	T	C
4102	29403010	2018	Metabolic	Blood sugar	0.04403	93146	T	C
3421	31427789	2019	Cognitive	Pairs matching test - Time to complete round	0.04435	93074	T	C
1143	28490609	2017	Metabolic	Acute insulin response (adjusted for BMI)	0.04445	5567	C	T
3836	27863252	2016	Immunological	Sum basophil neutrophil count (two-way meta)	0.0445262	131031	T	C
4245	30980028	2019	Cognitive	Left handed	0.0446786	331037	C	T
3698	31427789	2019	Gastrointestinal	Diagnoses - secondary ICD10: K44 Diaphragmatic hernia	0.04475	244890	T	C
4324	30643256	2019	Activities	Positive affect (MA GWAMA)	0.0449019	410603	T	C
3341	31427789	2019	Reproduction	Number of live births (female)	0.04531	208434	C	T
4596	31676860	2019	Neurological	Right postcentral	0.04536	21821	C	T
4184	31217584	2019	Metabolic	Total cholesterol	0.0459873	33185	C	T
4249	30952852	2019	Psychiatric	Diurnal inactivity duration	0.046	84757	T	C
4226	31015401	2019	Environmental	Thyroid preparations	0.047	305582	T	C
959	27005778	2016	Metabolic	Phospholipids in very large HDL	0.047277	19273	C	T
4612	31676860	2019	Neurological	Right basal forebrain	0.0475	21821	T	C
4274	30846698	2019	Psychiatric	Short sleep	0.049	411934	T	C
