# Supplementary material for: Phenome-Wide Association Study of Latent Autoimmune Diabetes from a Southern Mexican Population Implicates rs7305229 with Plasmatic Anti-Glutamic Acid Decarboxylase Autoantibody (GADA) Levels
Source: Int J Mol Sci. 2024 Sep 21;25(18):10154. doi: 10.3390/ijms251810154 (PMC11432505; doi:10.3390/ijms251810154)
Supplement: Supplementary file 1 [file ijms-25-10154-s001.zip › Supplementary Table S3.xlsx]

## Sheet: Frequencies rs7305229
Local ancestry inference for Admixture American samples (rs7305229)
Ancestry	gnomAD	MCPS
Overall	0.3598	0.245929
European	0.4867	0.461598
African	0.4219	0.393278
Amerindigenous	0.08622	0.13726
gnomAD:	https://gnomad.broadinstitute.org/variant/12-49866481-C-T?dataset=gnomad_r4
Mexico City Prospective Study:	https://rgc-mcps.regeneron.com/rsid/rs7305229
Genetic Ancestry Group Frequencies (rs7305229)
Ancestry	gnomAD
Ashkenazi Jewish	0.5671
Amish	0.543
Middle Eastern	0.517
European (Finnish)	0.4695
European (non-Finnish)	0.4633
South Asian	0.4358
Remaining	0.4303
African/African American	0.4296
Admixed American	0.3579
East Asian	0.3575
gnomAD:	https://gnomad.broadinstitute.org/variant/12-49866481-C-T?dataset=gnomad_r4
